# Supplementary material for: COI barcoding can distinguish bisexual and parthenogenetic populations of Haemaphysalis longicornis in Japan: Revisiting methods with SNP analysis as another possible method
Source: Int J Parasitol Parasites Wildl. 2025 May 15;27:101083. doi: 10.1016/j.ijppaw.2025.101083 (PMC12143733; doi:10.1016/j.ijppaw.2025.101083)
Supplement: Multimedia component 1 [file mmc1.xlsx]

## Sheet: tableS1
Table S1. one-way ANOVA results for measurements of Haemaphysalis longicornis females.
		df	sum square	F ratio	P value
scutum length
	reproductive group	1	343	0.07	0.8
	error	11	58009
scutum width
	reproductive group	1	902.9	0.39	0.55
	error	11	25610
palp length (average)
	reproductive group	1	343	0.07	0.8
	error	11	58009
basis capituli length
	reproductive group	1	1476.9	4.07	0.07
	error	11	3989
femur length of leg I
	reproductive group	1	10.6	0.01	0.91
	error	11	9483
length of internal spur of coxa I (average)
	reproductive group	1	36.33	0.23	0.64
	error	11	1731.75
